# Supplementary material for: Mechanistic Target of Rapamycin Complex 1/S6 Kinase 1 Signals Influence T Cell Activation Independently of Ribosomal Protein S6 Phosphorylation
Source: J Immunol. 2015 Oct 9;195(10):4615–22. doi: 10.4049/jimmunol.1501473 (PMC4635570; doi:10.4049/jimmunol.1501473)
Supplement: Data Supplement [file JI_1501473.zip]

Archive with 2 entries (2 files):
- JI_1501473_Supplemental_Figure_1.pdf
- manifest.xml
